# Supplementary material for: Long-Term Clinical Outcomes of Minimally Invasive Direct Coronary Artery Bypass Grafting
Source: J Clin Med. 2025 Oct 26;14(21):7590. doi: 10.3390/jcm14217590 (PMC12609691; doi:10.3390/jcm14217590)
Supplement: Supplementary file 1 [file jcm-14-07590-s001.zip]

Archive with 1 entries (1 files):
- jcm-3840354-supplementary.pdf
